# Supplementary material for: PIAS Factors from Rainbow Trout Control NF-κB- and STAT-Dependent Gene Expression
Source: Int J Mol Sci. 2021 Nov 26;22(23):12815. doi: 10.3390/ijms222312815 (PMC8657546; doi:10.3390/ijms222312815)
Supplement: Supplementary file 1 [file ijms-22-12815-s001.zip]

Archive with 6 entries (6 files):
- Figure S1.pptx
- Figure S2.pptx
- Figure S3.pptx
- Figure S4.pptx
- Table S1.pdf
- Table S2.pdf
